# Supplementary material for: Assessment of Benthic Ecological Quality Status in the Subtidal Zone of Northern Jeju Island, South Korea, During Summer Based on Macrobenthos
Source: Animals (Basel). 2025 Feb 13;15(4):539. doi: 10.3390/ani15040539 (PMC11851414; doi:10.3390/ani15040539)
Supplement: Supplementary file 1 [file animals-15-00539-s001.zip]

Archive with 2 entries (2 files):
- Supplementary Material (animals-3316427)-edit.pdf
- Table S2. Abundance of species at each station.xlsx
