# Supplementary material for: Assessment of Benthic Ecological Quality Status in the Subtidal Zone of Northern Jeju Island, South Korea, During Summer Based on Macrobenthos
Source: Animals (Basel). 2025 Feb 13;15(4):539. doi: 10.3390/ani15040539 (PMC11851414; doi:10.3390/ani15040539)
Supplement: Supplementary file 1 [file animals-15-00539-s001.zip › Table S2. Abundance of species at each station.xlsx]

## Sheet: 0.2m2
Taxonomy / Station	S1A	S2A	S3A	S4A	S5A	S6A	S7A	S1B	S2B	S3B	S4B	S5B	S6B	S7B
Acanthopleura japonica	5
Ammotrypane aulogaster			10				5				10
Ampharete arctica	20	25	30	10	60	45		65	85	35	15	5
Amphicteis gunneri		10	5			55	150		55	60	50	35	140	160
Amphiodia craterodmeta	55	5	35	35		5	25		20
Aphrodita sp.					5		5
Aricidea sp.		5	20		5	5	31		10
Armandia lanceolata						20	5			25	5		20	5
Asychis biceps								35
Caprella sp.	5	5		15			55
Carcinoplax longimana			10									20
Chaetoderma japonicum	5	25	5	10		5
Chaetozone setosa	25			5	5	5	20		15		10		5	20
Chlamys (Azumapecten) farreri nipponensis									5		5	5
Chone sp.		5		15	5	5	20		5				5
Chrysopetalum sp.			5	10		5	5
Clymenella koreana	15	15			5	5	25				10
Corophium sp.	5	5	15	5			5						25	20
Cuspidariidae indet.			10	15				5		10	10
Dentaliidae indet.	10		15	10	5			10		5	5	5
Diogenes edwardsii												55
Diopatra bilobata			5	10
Drilonereis sp.		5		15	10	5			20	10	5	10
Ennucula niponica												10
Eteone sp.		10	15	10	5	45	5	15				25	15	15
Euchone sp.			5	5							10
Eunice sp.	5		10			10		5		15			5	5
Exogone sp.							25
Galathea orientalis		5				5	5				10
Gammaridea		25	5	15	25	85	155				20	65	455	185
Glycera chirori		5	10			10	30						25
Glycera decipiens									35		10	10	25
Glycera dentribranchia													20
Glycera sp.									10			25
Glycinde sp.		10					10				20
Glycymeris (Glycymeris) aspersa				5	5			5		5	5	5
Goniada sp.	5			10			5			20		5
Haminoeidae indet.		5				5			5			5	10
Haploscoloplos elongatus		5	10	5		5				5			15	10
Hesione sp.										5
Heteromastus filiformis	10		20		10	5	5		75		35	10
Holothuroidea unid.									10
Hydroides sp.			5	10
Isopoda unid.	5	5	15	5	20		5	5		15	5	15	35	5
Laonice cirrata		5				5					15	20
Leptochela gracilis			5						30
Lineus fuscoviridis								20	30		45	35	60
Lumbrineris japonica		5		15	5	20	15						35
Lumbrineris longifolia	5	5	10	5		10			35
Macromedaeus distinguendus						10	5				5	5
Magelona japonica	15
Marphysa sanguinea			10				5				10
Megacardita ferruginosa							5
Moerella sp.	5	5											65
Musculista senhousia		10	5					10	5	5	5
Myriochele sp.	5	10				5	5
Naticidae indet.					5		5						5	5
Nemertea unid.	15	5	25	5	5	10	20
Nephtys caeca												25
Nephtys longosetosa												20
Nephtys polybranchia	5	5					5							5
Nicomache minor		10	5	10	5					10	5
Nothria shirikishinaiensis				5	5				10		65
Notomastus sp.		5	10						20		30
Nuculana (Robai) robai												10
Oncoscolex sp.				5	10					15				5
Ophiodromus sp.		5		10		5	15		5		10		5	10
Ophiuroidea unid.		5			5				65			20	45
Ostracoda unid.			5		5	15	5			15		10		15
Owenia fusiformis											10
Pagurus sp.	5		5		5	5	15		10	5				15
Pantopoda				5			5
Paralacydonia paradoxa		5	5	10			5
Pherusa parmata	5		15				15			10			5	5
Pherusa plumosa										5
Philyra kanekoi		5								15				15
Platyhelminthes unid.			15	5	5	10	5
Poecilochaetus johnsoni								10	15			20
Polydora sp.											10
Prionospio japonica												10
Prionospio sp.			5		5	5	10	15			25	30
Scalibregma inflatum			5	5
Sigalionidae indet.												25
Sigambra tentaculata		5	5											5
Sipunculida unid.		5	5	5	10		5
Spiophanes bombyx									10
Sternaspis scutata							30
Syllis sp.	40			10	5	5	10
Synaptidae indet.	5	30	20	5	35
Tambalagamia fauveli	15	20						10		5	15
Telepsavus costarum	30	20	10		5	15	10	15					15	10
Tellinidae 1 indet.	10			5	5							10
Tellinidae 2 indet.			5		5							10	25
Terebellides sp.				11		10	6				10		10	5
Tharyx sp.	5		5	10
Thelepus sp.		10	5	15	5								45
Thyasira (Thyasira) tokunagai												25
Tymolus japonicus					5
Xenostrobus atrata		5		15			5
Zeuxis sp.	5					5		10		5	5		5
Zoanthidea indet.			5		2		5
